# Supplementary material for: Alterations in Fecal Short-Chain Fatty Acids after Bariatric Surgery: Relationship with Dietary Intake and Weight Loss
Source: Nutrients. 2022 Oct 12;14(20):4243. doi: 10.3390/nu14204243 (PMC9607039; doi:10.3390/nu14204243)
Supplement: Supplementary file 1 [file nutrients-14-04243-s001.zip › SupplementalTables.xlsx]

## Sheet: Table S1
Table S1. Difference in pre-surgery SCFA levels between RYGB and LSG. Significance denoted with unadjusted p-value<0.05 (bolded). Represents unpaired t-test.
	RYGB - Pre-Surgery	LSG - Pre-Surgery	RYGB vs. LSG
	mean ± SD	mean ± SD	p-value
Raw values (mmol/kg fecal weight)
Total SCFA	21.1 ± 10.7	26.4 ± 14.5	0.387
Acetate	13.4 ± 6.8	15.4 ± 9.9	0.63
Propionate	3.3 ± 2.0	3.9 ± 1.9	0.515
Butyrate	2.5 ± 1.1	4.0 ± 2.2	0.112
Valerate	0.6 ± 0.2	1.2 ± 0.5	0.0134
Isobutyrate	0.6 ± 0.5	1.0 ± 0.4	0.086
Isovalerate	0.5 ± 0.4	0.9 ± 0.4	0.06
Straight SCFA	19.8 ± 9.8	24.5 ± 13.9	0.424
Branched SCFA	1.3 ± 0.9	2.0 ± 0.8	0.086

## Sheet: Table S2
Table S2. Difference in post-surgery SCFA levels between RYGB and LSG. Significance denoted with unadjusted p-value<0.05 (bolded). Represents unpaired t-test.
	RYGB - Pre-Surgery	LSG - Pre-Surgery	RYGB vs. LSG
	mean ± SD	mean ± SD	p-value
Raw values (mmol/kg fecal weight)
Total SCFA	17.6 ± 6.9	16.5 ± 6.2	0.699
Acetate	11.1 ± 5.3	10.5 ± 4.2	0.751
Propionate	2.4 ± 1.4	2.1 ± 1.1	0.601
Butyrate	2.1 ± 1.0	2.0 ± 1.2	0.873
Valerate	0.6 ± 0..2	0.5 ± 0.2	0.809
Isobutyrate	0.7 ± 0.3	0.7 ± 0.3	0.793
Isovalerate	0.5 ± 0.2	0.5 ± 0.3	0.893
Straight SCFA	16.2 ± 6.6	15.1 ± 5.9	0.704
Branched SCFA	1.4 ± 0.6	1.3 ± 0.6	0.793

## Sheet: Table S3
Table S3. Difference in percent change SCFA levels between RYGB and LSG. Significance denoted with unadjusted p-value<0.05 (bolded). Represents unpaired t-test.
	RYGB - Pre-Surgery	LSG - Pre-Surgery	RYGB vs. LSG
	mean ± SD	mean ± SD	p-value
Raw values (mmol/kg fecal weight)
Total SCFA	-4.2 ± 49.3	-25.3 ± 44.4	0.318
Acetate	-6.4 ± 49.8	-17.3 ± 49.0	0.626
Propionate	-5.4 ± 72.7	-31.8 ± 45.9	0.31
Butyrate	-5.7 ± 53.6	-38.3 ± 51.7	0.18
Valerate	10.3 ± 66.2	-46.4 ± 29.0	0.012
Isobutyrate	84.0 ± 225.0	-21.0 ± 49.6	0.1144
Isovalerate	113.0 ± 400.0	-34.4 ± 39.6	0.1938
Straight SCFA	-6.7 ± 48.6	-25.8 ± 44.0	0.362
Branched SCFA	84.0 ± 225.0	-21.0 ± 49.6	0.114

## Sheet: Table S4
Table S4. Relationship between dietary intake and short-chain fatty acid levels, pre- and post-bariatric surgery. Dietary intake was quantified using ASA-24. Key nutrients and all derived food groups are reported. 20 participants completed the pre-bariatric surgery dietary recall. 13 particiapnts completed the post-bariatric surgery dietary recall. Percentage of partcipants with a response in eac…
Food Group	Number of respondants with food group, n(%)		Pre Bariatric Surgery										Post Bariatric Surgery
	Pre Bariatric Surgery	Post Bariatric Surgery	acetate	proprionate	isobutyrate	butyrate	isovalerate	valerate	total SCFA	total straight SCFA	total branched SCFA		acetate	proprionate	isobutyrate	butyrate	isovalerate	valerate	total SCFA	total straight SCFA	total branched SCFA
Energy (kcal)	20 (100%)	13 (100%)	0.133835	0.221053	0.183459	0.133835	0.142857	0.407519	0.126316	0.154887	0.183459		-0.00549451	0.17033	-0.21978	0.269231	-0.263736	0.0494505	-0.032967	-0.032967	-0.21978
Protein (g)	20 (100%)	13 (100%)	-0.0330827	0.0631579	-0.0902256	-0.087218	-0.157895	0.166917	-0.115789	-0.0977444	-0.0902256		-0.478022	-0.472527	-0.445055	-0.28022	-0.494505	-0.126374	-0.543956	-0.543956	-0.445055
Total fat (g)	20 (100%)	13 (100%)	0.0932331	0.165414	0.037594	0.105263	-0.0406015	0.204511	0.0481203	0.0766917	0.037594		-0.175824	-0.043956	-0.357143	0.021978	-0.406593	0.0604396	-0.208791	-0.208791	-0.357143
Carohydrate (g)	20 (100%)	13 (100%)	0.215038	0.172932	0.242105	0.186466	0.281203	0.330827	0.222556	0.26015	0.242105		0.230769	0.39011	0.115385	0.428571	0.10989	-0.010989	0.236264	0.236264	0.115385
Sugars, total (g)	20 (100%)	13 (100%)	0.451128	0.354887	0.469173	0.278195	0.485714	0.404511	0.442105	0.481203	0.469173		0.291209	0.521978	0.115385	0.532967	0.159341	0.0274725	0.384615	0.384615	0.115385
Fiber, total dietary (g)	20 (100%)	13 (100%)	0.299248	0.0977444	-0.0932331	-0.270677	-0.157895	-0.0977444	0.0586466	0.117293	-0.0932331		0.21978	0.368132	0.0274725	0.302198	-0.0164835	0.0714286	0.181319	0.181319	0.0274725
Total intact fruits and fruit juices	13 (65%)	9 (69%)	0.239687	0.113698	0.299608	0.0122916	0.388723	0.287317	0.184374	0.198203	0.299608		0.507731	0.354296	0.139486	0.253865	0.265024	-0.114379	0.504941	0.504941	0.139486
Intact fruits of citrus, melons, and berries	7 (35%)	3 (23%)	0.361717	0.291138	0.245262	0.245262	0.167625	0.192328	0.299961	0.312312	0.245262		0.196924	0.319537	-0.174631	0.40871	-0.141191	-0.13376	0.182062	0.182062	-0.174631
Intact fruits; excluding citrus, melons, and berries	13 (65%)	6 (46%)	0.297421	0.0338153	0.229021	-0.109131	0.315865	0.0607138	0.133724	0.163697	0.229021		0.268792	0.316577	0.358389	0.388255	0.346443	0.107517	0.286712	0.286712	0.358389
Fruit juices, citrus and non citrus	3 (15%)	4 (31%)	0.0507974	0.0266082	0.0677299	0.217703	0.0943381	0.263663	0.162068	0.183838	0.0677299		0.0201329	0.0402657	0.127508	0.0939534	0.322126	0.0872424	0.147641	0.147641	0.127508
Total dark green, red and orange, starchy, and other vegetables	19 (95%)	13 (100%)	0.12782	-0.138346	-0.293233	-0.302256	-0.369925	-0.341353	-0.0932331	-0.037594	-0.293233		-0.0274725	0.379121	-0.241758	0.302198	-0.263736	0.192308	0.0384615	0.0384615	-0.241758
Dark green vegetables	12 (60%)	8 (62%)	0.151722	-0.17662	-0.189847	-0.190625	-0.258316	-0.343903	-0.0949234	-0.0567984	-0.189847		0	-0.0990536	-0.416025	-0.0481118	-0.472627	-0.116034	-0.0990536	-0.0990536	-0.416025
Total red and orange vegetables	13 (65%)	9 (69%)	0.23815	0.344166	0.531613	0.165937	0.611509	0.236614	0.313437	0.28578	0.531613		0.119789	0.498656	-0.0278579	0.323151	-0.0640731	0.420654	0.242363	0.242363	-0.0278579
Tomatoes and tomato products	12 (60%)	6 (46%)	0.350482	0.454617	0.533883	0.288312	0.571962	0.281318	0.431303	0.413429	0.533883		0.0955705	0.495772	0.137383	0.442014	-0.0119463	0.370336	0.203087	0.203087	0.137383
Other red and orange vegetables	7 (35%)	7 (54%)	-0.195857	-0.0476408	0.157038	-0.160567	0.285845	-0.0494053	-0.107633	-0.137629	0.157038		0.037566	0.329425	-0.0664629	0.118477	-0.0462351	0.416115	0.138705	0.138705	-0.0664629
Total starchy vegetables	9 (45%)	5 (38%)	-0.398344	-0.108639	-0.0938248	-0.106993	0.00493815	0.034567	-0.207402	-0.218924	-0.0938248		0.407206	0.435397	0.767426	0.37275	0.870793	0.388411	0.548161	0.548161	0.767426
White potatoes	9 (45%)	3 (23%)	-0.296289	-0.0757182	-0.0559657	-0.0740722	0.0444433	0.0411512	-0.158021	-0.156375	-0.0559657		0.152337	0.215502	0.360408	0.319537	0.553617	0.304675	0.304675	0.304675	0.360408
Other starchy vegetables	5 (25%)	3 (23%)	-0.54349	-0.237159	-0.164035	-0.294473	-0.0592898	0.0237159	-0.330047	-0.375502	-0.164035		0.297244	0.438435	0.739394	0.390132	0.731963	0.364124	0.40871	0.40871	0.739394
Other vegetables	19 (95%)	10 (77%)	0.114286	-0.115789	-0.150376	-0.314286	-0.17594	-0.111278	-0.0390977	0.00150376	-0.150376		-0.51382	-0.187848	-0.414371	-0.237573	-0.441996	-0.0110499	-0.49172	-0.49172	-0.414371
Beans and peas (legumes)	1 (5%)	0 (0%)	-0.258607	-0.0994643	-0.338179	-0.298393	-0.338179	-0.258607	-0.298393	-0.258607	-0.338179
Total whole and refined grains	19 (95%)	11 (85%)	-0.103759	-0.0180451	-0.0150376	0.142857	0.0571429	0.114286	-0.0255639	0	-0.0150376		-0.00550207	0.0632738	-0.0495186	0.148556	-0.104539	-0.0605228	-0.0660248	-0.0660248	-0.0495186
Whole grains	11 (55%)	8 (62%)	0.386258	0.0662157	-0.135584	0.200224	-0.159233	-0.359456	0.212836	0.231755	-0.135584		0.587805	0.395638	0.34477	0.299555	0.237383	0.0395638	0.45781	0.45781	0.34477
Refined grains	14 (70%)	11 (85%)	-0.21259	-0.111248	0.0853409	0.00990564	0.176016	0.325362	-0.135631	-0.112772	0.0853409		-0.181568	0.0192572	-0.110041	0.13205	-0.15956	-0.0110041	-0.192572	-0.192572	-0.110041
Total meat, poultry, organ meat, cured meat, seafood, eggs, soy, and nuts and seeds	20 (100%)	12 (92%)	-0.443609	-0.37594	-0.566917	-0.254135	-0.542857	-0.302256	-0.446617	-0.433083	-0.566917		-0.5	-0.637363	-0.461538	-0.412088	-0.428571	-0.0714286	-0.571429	-0.571429	-0.461538
Total of meat, poultry, seafood, organ meat, and cured meat	20 (100%)	12 (92%)	-0.523308	-0.396992	-0.56391	-0.287218	-0.524812	-0.230075	-0.497744	-0.488722	-0.56391		-0.637363	-0.60989	-0.549451	-0.434066	-0.489011	-0.142857	-0.648352	-0.648352	-0.549451
Beef, veal, pork, lamb, and game meat	11 (55%)	7 (54%)	-0.301124	-0.24752	-0.154503	-0.145044	-0.0835579	-0.0567563	-0.327925	-0.321619	-0.154503		0.0115588	-0.442123	-0.326535	-0.421895	-0.36988	-0.419005	-0.164712	-0.164712	-0.326535
Frankfurters, sausages, corned beef, and luncheon meat	5 (25%)	8 (62%)	-0.17194	-0.339928	-0.235183	0.0197633	-0.254946	-0.110674	-0.187751	-0.17194	-0.235183		-0.198107	-0.0735827	0.0962235	0.028301	0.217918	0.294331	-0.082073	-0.082073	0.0962235
Organ meat from beef, veal, pork, lamb, game, and poultry	0 (0%)	0 (0%)
Chicken, turkey, Cornish hens, duck, goose, quail, and pheasant	10 (50%)	5 (38%)	-0.0297244	0.0634656	-0.285193	-0.0698925	-0.374367	-0.292424	-0.0104437	0.00642689	-0.285193		-0.250588	0.0281912	-0.140956	0.0501176	-0.112765	0.259985	-0.134691	-0.134691	-0.140956
Seafood high in n-3 fatty acids	3 (15%)	2 (15%)	-0.0822435	-0.00725678	-0.128203	-0.312041	-0.118527	0.11369	-0.11369	-0.111271	-0.128203		-0.1223	0.104828	-0.0349428	0.174714	0.0786214	0.0698857	-0.0611499	-0.0611499	-0.0349428
Seafood low in n-3 fatty acids	3 (15%)	0 (0%)	-0.188676	0.152392	0.137879	-0.0193514	0.120946	0.353163	-0.00725678	-0.031446	0.137879
Eggs and egg substitutes	15 (75%)	11 (85%)	-0.351525	-0.124246	-0.0954573	-0.0303039	-0.0151519	0.0590926	-0.168187	-0.187884	-0.0954573		-0.0137552	-0.0082531	-0.00550207	0.0742779	-0.0935352	0.401651	-0.0330124	-0.0330124	-0.00550207
Soy products	3 (15%)	1 (8%)	0.217703	0.328974	0.0556353	0.0266082	-0.0411217	-0.00725678	0.195933	0.217703	0.0556353		-0.231455	-0.231455	0.0771517	0	0	0.0771517	-0.231455	-0.231455	0.0771517
Peanuts, tree nuts, and seeds	7 (35%)	8 (62%)	0.160567	0.0388185	0.174683	0.248791	0.192328	0.21703	0.104104	0.0899882	0.174683		0.299555	0.180863	0.101736	0.248687	0.0452158	0.333466	0.231731	0.231731	0.101736
Total milk, yogurt, cheese, whey	18 (90%)	13 (100%)	0.377586	0.343738	0.388116	0.142911	0.297856	0.370064	0.274539	0.292591	0.388116		0.126374	0.252747	0.175824	0.346154	0.0659341	0.032967	0.115385	0.115385	0.175824
Total milk	17 (85%)	10 (77%)	0.524097	0.487952	0.478916	0.114458	0.403615	0.343374	0.46235	0.48494	0.478916		0.309397	0.254148	0.375696	0.281772	0.320447	0.121549	0.265197	0.265197	0.375696
Yogurt	7 (35%)	3 (23%)	0.0556098	0.112985	0.164181	0.135935	0.172125	0.0909176	0.0564925	0.0503136	0.164181		-0.0928887	-0.0668798	-0.319537	0.0705954	-0.334399	-0.37527	-0.107751	-0.107751	-0.319537
Cheeses	14 (70%)	12 (92%)	0.195065	0.361937	0.377938	0.204209	0.23164	0.477757	0.239259	0.233926	0.377938		0.164835	0.225275	0.291209	0.302198	0.120879	0.395604	0.175824	0.175824	0.291209
Fats naturally present in nuts, seeds, seafood, vegetables	19 (95%)	11 (85%)	0.166917	0.171429	0.0285714	0.081203	-0.0481203	0.261654	0.133835	0.198496	0.0285714		-0.151307	0.145805	-0.247593	0.184319	-0.269601	0.165062	-0.13205	-0.13205	-0.247593
Fats naturally present in meat, poultry, eggs, dairy (lard, tallow, butter)	20 (100%)	13 (100%)	-0.00601504	0.166917	0.222556	0.13985	0.18797	0.320301	0.0586466	0.0451128	0.222556		0.115385	0.032967	-0.142857	0.0604396	-0.208791	0.225275	0.0934066	0.0934066	-0.142857
Added sugars	18 (90%)	11 (85%)	0.41745	0.484393	0.547574	0.47311	0.519744	0.496427	0.501692	0.534035	0.547574		-0.145805	0.269601	-0.18707	0.437414	-0.214581	-0.0880331	-0.0715269	-0.0715269	-0.18707
